# Supplementary material for: Non-invasive, opsin-free mid-infrared modulation activates cortical neurons and accelerates associative learning
Source: Nat Commun. 2021 May 12;12:2730. doi: 10.1038/s41467-021-23025-y (PMC8115038; doi:10.1038/s41467-021-23025-y)
Supplement: Supplementary file 4 — Source Data [file 41467_2021_23025_MOESM4_ESM.xlsx]

## Sheet: Fig.1d
	Lateral distance (µm)	Cell count			Depth (µm)	Cell count
	-400	0.333333			-400	1.83333
	-350	0.5			-350	3.33333
	-300	0.5			-300	13.1667
	-250	2.66667			-250	17.3333
	-200	5.66667			-200	23.1667
	-150	8.66667			-150	35
	-100	13.6667			-100	12.3333
	-50	17.3333			-50	5.16667
	0	18.6667			0	0
	50	17.3333
	100	10.8333
	150	6.5
	200	5.33333
	250	3.16667
	300	0.5
	350	0
	400	0

## Sheet: Fig.1e
Cell proportion (%)
	Opened				Thinned
	60s	20s	10s	5s	20s
	84	27	24	14	14.5
	64	19	19	10	10
	52	30.5	22	5.5	9
	52.8	22	11	3.5	4.5
	68	16	21.5	7	10
	49.2	24.5	24	16	23.5
	42.4	32.5	8.5	12	19.5
	37.6	18.5	9.5	8	22.5
	57.6	33	10	9.5
	77.2	21.5		7
	73.6	20.5		4
	75.2	55
	73.6

## Sheet: Fig.1h
Cell proportion (%)
	MIM	VIS
	25	0
	25.5556	0
	35	0.555556
	48.8889	0.555556
	40.5556	0
	23.3333	0
	22.2222	2.22222
	23.3333	0
		0
		0
		0
		0
		1.11111

## Sheet: Fig.1i
Temperature elevation
	VIS	MIM
	1.4	0.495688
	1.4	0.535201
	1.1	0.71046
	1.34885	0.916828
	1.3	0.622171
	1.3979	0.630933
	1.2	0.501896

## Sheet: fig.1l
Spike count
	pre	MIM	post
	23	59	13
	26	57	28
	22	50	31
	18	37	27
	30	40	21

## Sheet: Fig.1m
Spike count
	pre	MIM	post
Neuron 1	1.5	1.83333	1
Neuron 2	2.2	2.4	1.2
Neuron 3	5.4	6.6	2.6
Neuron 4	2.44444	4	3.44444
Neuron 5	0	0.75	0
Neuron 6	2.8	3	3
Neuron 7	2.2	6.6	3
Neuron 8	0.666667	1.33333	2.66667
Neuron 9	2.25	11	2
Neuron 10	0.333333	2.66667	0.666667
Neuron 11	0.666667	2.33333	1
Neuron 12	1.2	4.2	0.8
Neuron 13	2.5	8	4.5

## Sheet: Fig.2e
	167 neurons，grand average
	-0.0315693
	-0.0281779
	-0.0250377
	-0.0221405
	-0.0194786
	-0.0170448
	-0.0148323
	-0.0128352
	-0.0110481
	-0.00946642
	-0.00808656
	-0.00690579
	-0.00592257
	-0.00513677
	-0.00455006
	-0.0041662
	-0.00399136
	-0.00403438
	-0.00430714
	-0.00482496
	-0.00560647
	-0.00666993
	-0.00801523
	-0.00955952
	-0.0110422
	-0.0120903
	-0.01302
	-0.0138364
	-0.0145505
	-0.0151723
	-0.0157064
	-0.0161577
	-0.016537
	-0.0168583
	-0.0171338
	-0.0173737
	-0.0175909
	-0.017802
	-0.0180242
	-0.0182714
	-0.0185533
	-0.0188785
	-0.0192572
	-0.0196957
	-0.020191
	-0.0207327
	-0.0213109
	-0.0219157
	-0.0225312
	-0.0231333
	-0.023697
	-0.0242053
	-0.0246508
	-0.0250284
	-0.0253309
	-0.0255528
	-0.0256952
	-0.0257642
	-0.0257656
	-0.0257025
	-0.0255804
	-0.0254135
	-0.0252212
	-0.0250191
	-0.0248154
	-0.0246168
	-0.0244359
	-0.0242892
	-0.0241897
	-0.0241422
	-0.0241504
	-0.0242236
	-0.0243735
	-0.024601
	-0.0248889
	-0.0252099
	-0.0255413
	-0.0258727
	-0.0261978
	-0.0265064
	-0.026788
	-0.0270423
	-0.0272774
	-0.0274988
	-0.0276989
	-0.027861
	-0.027973
	-0.0280342
	-0.0280472
	-0.0280061
	-0.0279006
	-0.02773
	-0.0275073
	-0.0272491
	-0.0269662
	-0.0266671
	-0.0263632
	-0.0260669
	-0.0257833
	-0.0255088
	-0.025238
	-0.0249716
	-0.0247163
	-0.0244772
	-0.0242534
	-0.0240419
	-0.0238435
	-0.0236639
	-0.0235079
	-0.0233725
	-0.0232507
	-0.0231404
	-0.0230467
	-0.0229707
	-0.0229011
	-0.0228195
	-0.0227134
	-0.0225797
	-0.0224165
	-0.0222131
	-0.0219522
	-0.0216219
	-0.021224
	-0.0207701
	-0.0202726
	-0.0197428
	-0.019197
	-0.0186579
	-0.0181467
	-0.0176733
	-0.0172375
	-0.0168395
	-0.016487
	-0.0161899
	-0.0159514
	-0.0157657
	-0.015627
	-0.0155365
	-0.0154976
	-0.0155075
	-0.0155556
	-0.0156294
	-0.0157213
	-0.015828
	-0.0159463
	-0.0160703
	-0.0161925
	-0.0163072
	-0.0164105
	-0.0164975
	-0.0165624
	-0.0166025
	-0.0166216
	-0.0166276
	-0.016626
	-0.0166187
	-0.0166096
	-0.0166088
	-0.016629
	-0.0166789
	-0.0167637
	-0.0168878
	-0.0170518
	-0.0172447
	-0.017444
	-0.0176257
	-0.0177739
	-0.0178815
	-0.0179474
	-0.017976
	-0.0179752
	-0.0179533
	-0.0179173
	-0.0178749
	-0.0178363
	-0.01781
	-0.0177976
	-0.017793
	-0.0177857
	-0.0177642
	-0.0177194
	-0.0176489
	-0.0175622
	-0.017477
	-0.0174106
	-0.0173727
	-0.0173661
	-0.0173916
	-0.017449
	-0.0175341
	-0.0176368
	-0.017744
	-0.0178447
	-0.0179304
	-0.0179928
	-0.0180216
	-0.0180043
	-0.0179287
	-0.0177836
	-0.0175626
	-0.0172677
	-0.0169097
	-0.0165022
	-0.0160555
	-0.0155756
	-0.0150674
	-0.0145373
	-0.01399
	-0.013427
	-0.0128495
	-0.0122624
	-0.011673
	-0.011088
	-0.0105157
	-0.00996868
	-0.00946146
	-0.00900551
	-0.00860902
	-0.00827868
	-0.00801738
	-0.00781771
	-0.00766085
	-0.00752635
	-0.00740329
	-0.00729141
	-0.00719477
	-0.00711657
	-0.00705784
	-0.00701806
	-0.00699628
	-0.00699145
	-0.00700034
	-0.00701457
	-0.00702109
	-0.00700745
	-0.00696787
	-0.00690611
	-0.00683458
	-0.0067704
	-0.00673063
	-0.00672908
	-0.00677408
	-0.00686573
	-0.00699526
	-0.0071492
	-0.0073136
	-0.00747295
	-0.0076078
	-0.00769826
	-0.00773145
	-0.00770495
	-0.00762229
	-0.00748552
	-0.00729353
	-0.00704624
	-0.00674926
	-0.00641574
	-0.00606436
	-0.00571474
	-0.00538283
	-0.00507702
	-0.00479713
	-0.00453749
	-0.00429142
	-0.00405646
	-0.0038394
	-0.00365615
	-0.00352485
	-0.00345833
	-0.00346237
	-0.00353946
	-0.00369192
	-0.00392013
	-0.0042192
	-0.00457942
	-0.00498772
	-0.0054259
	-0.00586811
	-0.0062847
	-0.00665182
	-0.00695737
	-0.00719848
	-0.00737618
	-0.00749421
	-0.00756076
	-0.00758755
	-0.00758536
	-0.00756109
	-0.00751834
	-0.00745962
	-0.00738813
	-0.00730522
	-0.00720663
	-0.00708633
	-0.00694664
	-0.00680102
	-0.00666362
	-0.00653842
	-0.00642283
	-0.00631957
	-0.00624029
	-0.00619798
	-0.00619768
	-0.00623425
	-0.00629746
	-0.00637665
	-0.00645913
	-0.00652821
	-0.00656751
	-0.00656757
	-0.00652745
	-0.00645084
	-0.00634074
	-0.00619834
	-0.00602792
	-0.00584126
	-0.00565339
	-0.00547457
	-0.00530934
	-0.00516289
	-0.00504397
	-0.00496043
	-0.00491395
	-0.00490008
	-0.00491173
	-0.00494106
	-0.00497917
	-0.00501776
	-0.00505392
	-0.0050921
	-0.00513743
	-0.00518646
	-0.00522843
	-0.00525472
	-0.00526198
	-0.0052463
	-0.00519764
	-0.0051014
	-0.00494798
	-0.0047427
	-0.00450228
	-0.00423791
	-0.00394492
	-0.00361319
	-0.00324439
	-0.00285395
	-0.00246013
	-0.00207762
	-0.00172049
	-0.00140414
	-0.00113937
	-0.000924766
	-0.000748477
	-0.000600188
	-0.00047921
	-0.000389353
	-0.000329107
	-0.000288564
	-0.00025414
	-0.000215742
	-0.000170127
	-0.000118686
	-6.38807e-05
	-8.48932e-06
	4.3062e-05
	8.43003e-05
	0.000107404
	0.000103078
	6.05483e-05
	-2.99139e-05
	-0.000173486
	-0.000369665
	-0.000613947
	-0.000901162
	-0.00122779
	-0.00159036
	-0.00198324
	-0.00240151
	-0.00284463
	-0.00331378
	-0.0038059
	-0.00431358
	-0.00483144
	-0.00536059
	-0.00590346
	-0.00645296
	-0.00698858
	-0.0074847
	-0.00792262
	-0.00829485
	-0.00859934
	-0.00883251
	-0.00898928
	-0.0090679
	-0.00907301
	-0.00901391
	-0.00890136
	-0.00874754
	-0.00856701
	-0.00837194
	-0.00816456
	-0.00793926
	-0.00769535
	-0.00744581
	-0.00721351
	-0.00702024
	-0.00687917
	-0.00679713
	-0.0067797
	-0.00683154
	-0.00695613
	-0.00715859
	-0.00744565
	-0.00782017
	-0.0082747
	-0.00878757
	-0.00932473
	-0.00984888
	-0.0103301
	-0.0107486
	-0.0110893
	-0.0113388
	-0.0114901
	-0.0115468
	-0.0115178
	-0.0114102
	-0.0112277
	-0.0109756
	-0.0106661
	-0.0103154
	-0.00993626
	-0.00953551
	-0.00911869
	-0.00869344
	-0.00826851
	-0.00785243
	-0.00745411
	-0.00708379
	-0.00675099
	-0.00646121
	-0.0062153
	-0.00601172
	-0.00584933
	-0.00572905
	-0.00565337
	-0.00562436
	-0.00564375
	-0.00571414
	-0.00583516
	-0.00599662
	-0.00617962
	-0.00636553
	-0.00654319
	-0.00670876
	-0.00685999
	-0.00699418
	-0.00711309
	-0.00722539
	-0.0073408
	-0.00746257
	-0.00758549
	-0.00770005
	-0.00780029
	-0.00788823
	-0.00796908
	-0.00804395
	-0.00810972
	-0.00816406
	-0.00820695
	-0.00823791
	-0.00825524
	-0.00825991
	-0.00825922
	-0.00826615
	-0.00829349
	-0.00834523
	-0.00841294
	-0.00848272
	-0.0085463
	-0.00860556
	-0.0086674
	-0.00873497
	-0.00880415
	-0.00886687
	-0.00891553
	-0.00894615
	-0.00896237
	-0.00897659
	-0.00900403
	-0.00905471
	-0.00913052
	-0.00922654
	-0.00933459
	-0.00944903
	-0.0095705
	-0.00970459
	-0.00985802
	-0.0100351
	-0.010236
	-0.0104569
	-0.0106898
	-0.0109242
	-0.0111483
	-0.0113508
	-0.0115217
	-0.0116531
	-0.0117367
	-0.0117639
	-0.011727
	-0.011622
	-0.0114502
	-0.0112201
	-0.0109466
	-0.0106473
	-0.0103401
	-0.0100436
	-0.00977773
	-0.00956199
	-0.00941046
	-0.00932627
	-0.00929867
	-0.00930559
	-0.00932344
	-0.00933964
	-0.00935675
	-0.00938398
	-0.00942555
	-0.00947695
	-0.00953053
	-0.00958256
	-0.00963424
	-0.00968691
	-0.00973767
	-0.00977945
	-0.00980479
	-0.00981018
	-0.00979718
	-0.00976976
	-0.00973232
	-0.00969136
	-0.00965675
	-0.00963977
	-0.00964881
	-0.00968595
	-0.00974692
	-0.00982391
	-0.00990761
	-0.0099884
	-0.010059
	-0.0101166
	-0.0101615
	-0.010193
	-0.01021
	-0.0102141
	-0.0102119
	-0.0102116
	-0.0102206
	-0.0102449
	-0.0102869
	-0.0103431
	-0.0104068
	-0.0104738
	-0.0105437
	-0.0106151
	-0.0106803
	-0.0107252
	-0.0107362
	-0.0107076
	-0.0106429
	-0.0105483
	-0.0104261
	-0.0102732
	-0.0100865
	-0.00986616
	-0.00961543
	-0.00933814
	-0.00903956
	-0.00872911
	-0.00841947
	-0.00812162
	-0.00784179
	-0.007585
	-0.00736148
	-0.00718743
	-0.00707991
	-0.0070529
	-0.00711682
	-0.00727807
	-0.00753641
	-0.00788271
	-0.00830086
	-0.00877409
	-0.00929066
	-0.00984373
	-0.0104248
	-0.0110169
	-0.0115958
	-0.012139
	-0.012631
	-0.013061
	-0.0134183
	-0.0136935
	-0.0138803
	-0.0139751
	-0.0139745
	-0.0138793
	-0.0137027
	-0.0134698
	-0.0132063
	-0.012927
	-0.0126344
	-0.0123259
	-0.0120002
	-0.0116579
	-0.0112987
	-0.010922
	-0.010531
	-0.0101357
	-0.00975027
	-0.00938972
	-0.00906795
	-0.00879797
	-0.00858837
	-0.00843828
	-0.0083386
	-0.00827945
	-0.00825505
	-0.00826181
	-0.00829311
	-0.00833562
	-0.00837102
	-0.0083831
	-0.00836282
	-0.00830615
	-0.00820997
	-0.00807363
	-0.00790464
	-0.00771974
	-0.00753705
	-0.00736587
	-0.00720506
	-0.0070513
	-0.00690656
	-0.00677586
	-0.00666069
	-0.00655691
	-0.00645705
	-0.00635347
	-0.00624033
	-0.00611402
	-0.00597427
	-0.00582662
	-0.00568079
	-0.00554422
	-0.00541833
	-0.00530033
	-0.00518493
	-0.00506273
	-0.00491962
	-0.00473998
	-0.00450996
	-0.00421907
	-0.00386204
	-0.00343944
	-0.00295641
	-0.00242237
	-0.00185188
	-0.001264
	-0.00068049
	-0.000124993
	0.000379166
	0.000813828
	0.00116845
	0.00143865
	0.00162536
	0.0017344
	0.00177417
	0.00175394
	0.00168397
	0.0015741
	0.00142834
	0.00124179
	0.00100679
	0.000723573
	0.000403569
	6.13822e-05
	-0.000295452
	-0.000666458
	-0.00104819
	-0.00142661
	-0.00177956
	-0.00208439
	-0.00232328
	-0.00248446
	-0.00256081
	-0.00255026
	-0.00246011
	-0.00231032
	-0.00213018
	-0.00194866
	-0.00178367
	-0.00163868
	-0.00150937
	-0.00139223
	-0.00128621
	-0.00118982
	-0.00109895
	-0.00100729
	-0.000910178
	-0.000809104
	-0.000710877
	-0.000622283
	-0.000547495
	-0.000490583
	-0.000458574
	-0.000460782
	-0.000504236
	-0.000589721
	-0.000713039
	-0.000868958
	-0.0010521
	-0.00125505
	-0.00146854
	-0.00168476
	-0.0019002
	-0.00211511
	-0.00232929
	-0.00253735
	-0.00272981
	-0.0029004
	-0.0030513
	-0.0031897
	-0.00332058
	-0.0034448
	-0.00356233
	-0.00367422
	-0.00378019
	-0.00387459
	-0.00394617
	-0.00398439
	-0.00398764
	-0.00396403
	-0.00392283
	-0.00386629
	-0.00378983
	-0.00368811
	-0.00356179
	-0.00341916
	-0.00326971
	-0.00311578
	-0.00295245
	-0.0027754
	-0.0025863
	-0.00239094
	-0.00219537
	-0.00200394
	-0.00181862
	-0.00164103
	-0.00147548
	-0.00132857
	-0.00120617
	-0.00111222
	-0.00104871
	-0.00101624
	-0.00101762
	-0.00105978
	-0.00114962
	-0.00128979
	-0.00148039
	-0.00172183
	-0.0020136
	-0.00235093
	-0.00272201
	-0.00310913
	-0.00349412
	-0.00386419
	-0.00421443
	-0.00454692
	-0.00486742
	-0.00518171
	-0.00549311
	-0.00580206
	-0.00610732
	-0.00640776
	-0.00670455
	-0.00700255
	-0.00730773
	-0.00762199
	-0.00794312
	-0.00827251
	-0.00862091
	-0.00900266
	-0.00942287
	-0.00987081
	-0.0103277
	-0.0107801
	-0.0112236
	-0.0116555
	-0.012065
	-0.0124336
	-0.0127453
	-0.012993
	-0.0131761
	-0.0132926
	-0.0133355
	-0.0132974
	-0.0131762
	-0.012975
	-0.0126968
	-0.0123442
	-0.0119249
	-0.0114539
	-0.0109495
	-0.0104297
	-0.00991131
	-0.00941002
	-0.00893994
	-0.00851259
	-0.00813687
	-0.00782214
	-0.00758251
	-0.00743639
	-0.00739884
	-0.00747208
	-0.00764284
	-0.00788958
	-0.00819154
	-0.00853192
	-0.00889521
	-0.00926409
	-0.00962012
	-0.00994756
	-0.0102369
	-0.0104862
	-0.0107015
	-0.0108947
	-0.0110776
	-0.0112547
	-0.0114198
	-0.0115633
	-0.0116814
	-0.0117749
	-0.011843
	-0.0118819
	-0.0118914
	-0.0118809
	-0.0118672
	-0.011866
	-0.0118877
	-0.0119368
	-0.0120148
	-0.0121237
	-0.0122657
	-0.012438
	-0.0126316
	-0.0128345
	-0.0130368
	-0.0132315
	-0.0134131
	-0.0135762
	-0.0137158
	-0.0138283
	-0.0139135
	-0.0139743
	-0.0140134
	-0.0140315
	-0.0140276
	-0.0140017
	-0.0139522
	-0.0138741
	-0.013761
	-0.0136102
	-0.0134261
	-0.0132161
	-0.0129825
	-0.0127183
	-0.0124133
	-0.0120633
	-0.0116761
	-0.0112683
	-0.010859
	-0.0104647
	-0.0100991
	-0.00977151
	-0.00948883
	-0.00925691
	-0.00907985
	-0.0089587
	-0.00889137
	-0.00887111
	-0.00888457
	-0.00891432
	-0.00894555
	-0.00896933
	-0.00897877
	-0.00896566
	-0.00892538
	-0.00886451
	-0.00880105
	-0.00875692
	-0.00875
	-0.00878999
	-0.00887883
	-0.00901404
	-0.00919027
	-0.00939735
	-0.00962133
	-0.00985098
	-0.0100806
	-0.0103044
	-0.0105139
	-0.0107038
	-0.0108794
	-0.0110507
	-0.0112237
	-0.0113981
	-0.0115737
	-0.011755
	-0.0119492
	-0.0121576
	-0.0123711
	-0.0125736
	-0.0127517
	-0.0129025
	-0.0130334
	-0.0131544
	-0.0132716
	-0.013388
	-0.0135076
	-0.0136359
	-0.0137754
	-0.0139222
	-0.0140699
	-0.0142157
	-0.0143586
	-0.0144908
	-0.0145958
	-0.0146568
	-0.0146656
	-0.0146236
	-0.0145375
	-0.0144161
	-0.0142702
	-0.0141115
	-0.0139517
	-0.0137991
	-0.0136553
	-0.0135155
	-0.0133755
	-0.0132381
	-0.0131142
	-0.0130152
	-0.0129493
	-0.012921
	-0.0129301
	-0.0129709
	-0.0130335
	-0.0131087
	-0.0131885
	-0.0132638
	-0.0133225
	-0.0133498
	-0.0133336
	-0.0132685
	-0.0131549
	-0.0129926
	-0.0127763
	-0.0125002
	-0.0121697
	-0.011804
	-0.0114286
	-0.0110649
	-0.0107292
	-0.010435
	-0.0101916
	-0.00999893
	-0.00984916
	-0.00973527
	-0.00965633
	-0.0096113
	-0.00958977
	-0.00957349
	-0.00954979
	-0.00952047
	-0.00949455
	-0.00947536
	-0.00945795
	-0.00943742
	-0.00941691
	-0.00940605
	-0.00941184
	-0.00943278
	-0.00946266
	-0.00949955
	-0.00954935
	-0.00961734
	-0.00969651
	-0.00977031
	-0.00982897
	-0.00987692
	-0.00992339
	-0.00997408
	-0.0100351
	-0.010119
	-0.0102407
	-0.0104076
	-0.010615
	-0.0108535
	-0.011117
	-0.0114012
	-0.011695
	-0.0119794
	-0.0122363
	-0.0124569
	-0.0126409
	-0.0127886
	-0.0128986
	-0.0129707
	-0.0130092
	-0.013019
	-0.0130003
	-0.0129502
	-0.0128671
	-0.0127529
	-0.0126098
	-0.0124363
	-0.0122273
	-0.0119786
	-0.0116896
	-0.0113598
	-0.0109845
	-0.0105578
	-0.0100814
	-0.00956803
	-0.00903679
	-0.00850642
	-0.00799374
	-0.00751649
	-0.00709386
	-0.00674019
	-0.00645677
	-0.00623294
	-0.00605905
	-0.00593666
	-0.00587165
	-0.00585979
	-0.00588549
	-0.00593397
	-0.00600029
	-0.00608638
	-0.00619133
	-0.00630769
	-0.0064294
	-0.00656047
	-0.006711
	-0.00688428
	-0.00707077
	-0.00725496
	-0.00742457
	-0.00757244
	-0.00769324
	-0.00778025
	-0.00782681
	-0.00783224
	-0.00780463
	-0.00775505
	-0.00769032
	-0.00761341
	-0.0075292
	-0.00744711
	-0.00737819
	-0.00733142
	-0.00731302
	-0.00732795
	-0.00737933
	-0.00746613
	-0.00758367
	-0.00772733
	-0.00789582
	-0.00809099
	-0.00831497
	-0.00856727
	-0.00884322
	-0.00913474
	-0.00943372
	-0.00973303
	-0.0100246
	-0.0103004
	-0.0105566
	-0.0107936
	-0.0110121
	-0.0112105
	-0.0113847
	-0.01153
	-0.011643
	-0.011723
	-0.0117695
	-0.0117804
	-0.011753
	-0.0116851
	-0.0115776
	-0.0114355
	-0.0112679
	-0.0110839
	-0.010892
	-0.010705
	-0.010543
	-0.0104285
	-0.0103772
	-0.0103947
	-0.0104783
	-0.0106194
	-0.0108055
	-0.0110235
	-0.0112627
	-0.0115175
	-0.0117868
	-0.0120704
	-0.0123645
	-0.0126616
	-0.0129564
	-0.0132499
	-0.0135461
	-0.0138444
	-0.0141381
	-0.0144183
	-0.0146794
	-0.0149183
	-0.0151297
	-0.0153025
	-0.0154253
	-0.0154948
	-0.0155195
	-0.0155161
	-0.0155029
	-0.0154932
	-0.0154947
	-0.0155138
	-0.015556
	-0.0156236
	-0.0157149
	-0.0158247
	-0.0159427
	-0.0160553
	-0.0161498
	-0.016218
	-0.0162577
	-0.0162683
	-0.0162456
	-0.0161847
	-0.0160871
	-0.015962
	-0.0158164
	-0.0156464
	-0.0154396
	-0.0151861
	-0.0148837
	-0.0145371
	-0.0141562
	-0.0137549
	-0.0133483
	-0.0129466
	-0.0125516
	-0.0121601
	-0.0117713
	-0.0113928
	-0.0110406
	-0.0107321
	-0.0104788
	-0.0102853
	-0.010152
	-0.0100759
	-0.0100473
	-0.0100486
	-0.0100578
	-0.0100592
	-0.0100515
	-0.0100453
	-0.0100502
	-0.0100684
	-0.0100983
	-0.0101408
	-0.0102
	-0.0102797
	-0.0103797
	-0.0104978
	-0.0106322
	-0.0107807
	-0.0109372
	-0.0110921
	-0.0112371
	-0.0113683
	-0.0114842
	-0.0115827
	-0.0116607
	-0.0117181
	-0.0117581
	-0.011782
	-0.0117874
	-0.0117718
	-0.0117377
	-0.0116942
	-0.0116561
	-0.0116369
	-0.0116392
	-0.0116517
	-0.0116535
	-0.0116244
	-0.0115515
	-0.0114296
	-0.0112603
	-0.0110541
	-0.0108294
	-0.0106056
	-0.0103949
	-0.0102018
	-0.0100254
	-0.00986442
	-0.00972049
	-0.0095972
	-0.00949572
	-0.00941354
	-0.0093459
	-0.00928545
	-0.00922039
	-0.00913607
	-0.00902172
	-0.00887687
	-0.00871113
	-0.00853801
	-0.00836907
	-0.00821275
	-0.00807706
	-0.00797061
	-0.00789948
	-0.00786501
	-0.00786566
	-0.00789904
	-0.00796226
	-0.00805174
	-0.00816158
	-0.00828116
	-0.00839634
	-0.00849577
	-0.00857609
	-0.00864072
	-0.00869611
	-0.00875026
	-0.00881064
	-0.00888132
	-0.00896313
	-0.00905473
	-0.00915202
	-0.0092488
	-0.00933879
	-0.00941658
	-0.00947906
	-0.00952691
	-0.00956365
	-0.00959192
	-0.00961156
	-0.00962203
	-0.00962526
	-0.00962584
	-0.00963022
	-0.00964403
	-0.00966844
	-0.00969998
	-0.00973392
	-0.00976674
	-0.0097969
	-0.00982617
	-0.00985955
	-0.00990266
	-0.00995965
	-0.0100339
	-0.0101291
	-0.0102483
	-0.0103906
	-0.0105516
	-0.0107269
	-0.0109153
	-0.0111144
	-0.0113184
	-0.0115209
	-0.0117197
	-0.0119149
	-0.0121027
	-0.0122757
	-0.0124272
	-0.0125562
	-0.0126665
	-0.0127626
	-0.0128434
	-0.0129013
	-0.0129286
	-0.0129217
	-0.0128773
	-0.0127887
	-0.0126498
	-0.0124586
	-0.0122177
	-0.0119341
	-0.0116178
	-0.01128
	-0.0109315
	-0.0105863
	-0.0102641
	-0.00998628
	-0.00976758
	-0.00961021
	-0.00950595
	-0.00944201
	-0.00940547
	-0.00938337
	-0.00936208
	-0.00933032
	-0.00928399
	-0.00922715
	-0.00916794
	-0.00911334
	-0.00906651
	-0.00902786
	-0.00899733
	-0.00897544
	-0.0089633
	-0.00896212
	-0.00897223
	-0.00899263
	-0.00902297
	-0.00906614
	-0.00912687
	-0.00920684
	-0.00930249
	-0.00940908
	-0.00952747
	-0.00966531
	-0.00982995
	-0.0100216
	-0.0102346
	-0.0104633
	-0.0107056
	-0.0109587
	-0.0112135
	-0.0114553
	-0.0116708
	-0.0118534
	-0.0120034
	-0.0121231
	-0.0122125
	-0.0122723
	-0.0123093
	-0.0123342
	-0.0123537
	-0.0123666
	-0.0123673
	-0.0123541
	-0.0123325
	-0.0123097
	-0.0122885
	-0.0122675
	-0.0122462
	-0.0122294
	-0.0122247
	-0.0122369
	-0.0122633
	-0.0122956
	-0.0123239
	-0.0123366
	-0.0123182
	-0.0122512
	-0.0121248
	-0.0119393
	-0.0117032
	-0.011427
	-0.011123
	-0.0108078
	-0.0104977
	-0.010202
	-0.00992568
	-0.00967576
	-0.00946396
	-0.00929953
	-0.00918023
	-0.00909087
	-0.00900942
	-0.00891448
	-0.0087898
	-0.00862431
	-0.00841112
	-0.00814869
	-0.00784238
	-0.00750137
	-0.00713124
	-0.00673098
	-0.00629987
	-0.00584538
	-0.00538143
	-0.00492069
	-0.00447152
	-0.00404074
	-0.00363581
	-0.00326403
	-0.00293155
	-0.00264178
	-0.00239427
	-0.00218933
	-0.0020346
	-0.00194315
	-0.00192662
	-0.00199302
	-0.00214842
	-0.00239681
	-0.00273609
	-0.00315404
	-0.00362977
	-0.00413864
	-0.00465552
	-0.00515641
	-0.00562093
	-0.00603444
	-0.00638802
	-0.00667716
	-0.00690308
	-0.00707645
	-0.00721699
	-0.00734551
	-0.00747473
	-0.00760706
	-0.00774043
	-0.00787462
	-0.0080114
	-0.00815119
	-0.00829285
	-0.0084363
	-0.00858374
	-0.00873721
	-0.00889465
	-0.00904895
	-0.00919051
	-0.00931109
	-0.00940593
	-0.00947243
	-0.0095081
	-0.00951195
	-0.00948627
	-0.00943235
	-0.00934392
	-0.00920848
	-0.00901536
	-0.00876025
	-0.00844415
	-0.00807213
	-0.0076535
	-0.00720238
	-0.00673741
	-0.00627661
	-0.00583097
	-0.00540461
	-0.00499911
	-0.00461356
	-0.00424108
	-0.00386936
	-0.00348811
	-0.00309577
	-0.00269708
	-0.00229568
	-0.00189351
	-0.00149765
	-0.00112395
	-0.00079081
	-0.000509401
	-0.000280326
	-9.74646e-05
	4.76652e-05
	0.00016504
	0.000266235
	0.000361869
	0.000457661
	0.000553793
	0.000648549
	0.00074177
	0.000835249
	0.000931811
	0.00103445
	0.00114475
	0.00126007
	0.00137207
	0.00146946
	0.00154363
	0.00159225
	0.00161995
	0.00163529
	0.00164405
	0.00164469
	0.00163265
	0.00160778
	0.00157444
	0.00153449
	0.00148306
	0.00141036
	0.00130461
	0.00115341
	0.000944044
	0.000665864
	0.000316771
	-9.14927e-05
	-0.000536364
	-0.000993049
	-0.00144057
	-0.00186231
	-0.00224472
	-0.00257821
	-0.00285881
	-0.00308876
	-0.00327604
	-0.00343128
	-0.00356261
	-0.00367197
	-0.00375552
	-0.00380834
	-0.00382961
	-0.00382222
	-0.00378811
	-0.00372762
	-0.00364442
	-0.0035471
	-0.00344328
	-0.00333451
	-0.00322042
	-0.00310789
	-0.00301319
	-0.00295315
	-0.00293427
	-0.0029513
	-0.0029973
	-0.00307262
	-0.00317988
	-0.00331262
	-0.00345482
	-0.00359109
	-0.0037128
	-0.00381311
	-0.00387912
	-0.00389245
	-0.00383961
	-0.00372042
	-0.00354426
	-0.00332046
	-0.00305624
	-0.00276077
	-0.00244603
	-0.00212338
	-0.00180102
	-0.00148509
	-0.00118474
	-0.00091623
	-0.000699257
	-0.000547215
	-0.00046303
	-0.000445604
	-0.000497095
	-0.000621198
	-0.000816103
	-0.0010726
	-0.00138119
	-0.00174121
	-0.00216108
	-0.00264762
	-0.00319471
	-0.00378169
	-0.00438121
	-0.00496771
	-0.0055213
	-0.00602894
	-0.00648319
	-0.00687773
	-0.00720405
	-0.00745326
	-0.00762086
	-0.0077105
	-0.0077335
	-0.00770328
	-0.00763001
	-0.00752202
	-0.00739048
	-0.00724785
	-0.0071006
	-0.0069461
	-0.00677983
	-0.00660632
	-0.00644108
	-0.00630169
	-0.00619961
	-0.00614091
	-0.00613285
	-0.00618711
	-0.00631518
	-0.00652094
	-0.0067986
	-0.00713734
	-0.0075256
	-0.0079485
	-0.00838191
	-0.00879253
	-0.00914771
	-0.00942594
	-0.00961829
	-0.00972135
	-0.0097315
	-0.00964796
	-0.00948031
	-0.00924758
	-0.00896697
	-0.00864503
	-0.00828114
	-0.00787916
	-0.00745452
	-0.00702868
	-0.00661886
	-0.00623545
	-0.00588659
	-0.00558053
	-0.00532118
	-0.00510294
	-0.00491421
	-0.00474641
	-0.00459663
	-0.00446166
	-0.00433217
	-0.00419339
	-0.00403097
	-0.0038349
	-0.00359706
	-0.00330756
	-0.00295618
	-0.00253401
	-0.00203083
	-0.00143535
	-0.000741881
	4.42387e-05
	0.000907967
	0.00183097
	0.00279786
	0.00379685
	0.00481577
	0.00583982
	0.00685314
	0.00784174
	0.00879456
	0.00970242
	0.0105579
	0.0113576
	0.0121025
	0.012797
	0.0134451
	0.0140467
	0.0145979
	0.015094
	0.01553
	0.015899
	0.0161931
	0.0164097
	0.016555
	0.0166414
	0.0166813
	0.016685
	0.0166655
	0.0166449
	0.0166478
	0.016688
	0.016764
	0.0168723
	0.0170201
	0.0172199
	0.017475
	0.0177747
	0.0181026
	0.0184487
	0.0188126
	0.0191977
	0.0196052
	0.020037
	0.0205
	0.0210023
	0.0215457
	0.0221249
	0.0227307
	0.0233536
	0.0239859
	0.0246202
	0.0252486
	0.0258616
	0.0264486
	0.0270001
	0.027511
	0.0279816
	0.0284171
	0.0288235
	0.0292056
	0.0295666
	0.0299085
	0.0302281
	0.0305134
	0.0307446
	0.0309017
	0.0309746
	0.0309694
	0.0309039
	0.0307975
	0.0306624
	0.0305067
	0.0303424
	0.0301865
	0.030051
	0.0299372
	0.0298433
	0.0297741
	0.0297394
	0.0297431
	0.0297778
	0.0298324
	0.0299044
	0.0300021
	0.0301355
	0.0303065
	0.030512
	0.0307538
	0.0310431
	0.0313918
	0.031804
	0.032276
	0.0328043
	0.0333905
	0.0340373
	0.0347411
	0.0354919
	0.0362781
	0.03709
	0.0379193
	0.0387567
	0.0395921
	0.0404179
	0.0412271
	0.0420076
	0.0427379
	0.0433907
	0.0439401
	0.0443676
	0.044663
	0.0448242
	0.044855
	0.0447631
	0.0445585
	0.0442541
	0.0438655
	0.0434115
	0.0429143
	0.042397
	0.0418797
	0.0413772
	0.0408993
	0.0404509
	0.0400329
	0.0396462
	0.0392974
	0.0389965
	0.0387511
	0.0385603
	0.0384157
	0.038308
	0.0382334
	0.0381943
	0.0381964
	0.0382452
	0.038346
	0.0385029
	0.0387146
	0.0389694
	0.0392453
	0.0395182
	0.0397723
	0.0400027
	0.0402116
	0.040405
	0.0405906
	0.0407768
	0.0409703
	0.0411726
	0.0413804
	0.0415916
	0.0418103
	0.0420437
	0.0422961
	0.0425672
	0.0428525
	0.0431436
	0.0434288
	0.0436962
	0.0439398
	0.0441631
	0.0443749
	0.0445822
	0.0447873
	0.044993
	0.0452064
	0.0454368
	0.04569
	0.0459665
	0.0462658
	0.0465923
	0.0469488
	0.0473266
	0.0477075
	0.048079
	0.0484428
	0.048808
	0.0491755
	0.0495364
	0.0498844
	0.0502253
	0.0505705
	0.0509257
	0.0512871
	0.0516516
	0.0520287
	0.0524376
	0.0528925
	0.0533959
	0.0539446
	0.0545364
	0.0551696
	0.0558394
	0.0565372
	0.0572546
	0.0579899
	0.058748
	0.0595335
	0.0603449
	0.0611754
	0.0620161
	0.0628542
	0.0636704
	0.0644386
	0.0651302
	0.0657228
	0.0662029
	0.0665639
	0.0668056
	0.0669372
	0.0669793
	0.066957
	0.0668904
	0.0667919
	0.0666718
	0.0665448
	0.0664273
	0.0663291
	0.0662555
	0.0662159
	0.0662237
	0.0662872
	0.0664029
	0.0665612
	0.0667541
	0.0669781
	0.0672313
	0.0675107
	0.0678097
	0.0681177
	0.0684224
	0.0687118
	0.0689734
	0.0691939
	0.06936
	0.0694615
	0.0694983
	0.0694842
	0.0694415
	0.0693928
	0.0693587
	0.069362
	0.0694251
	0.0695634
	0.0697826
	0.0700827
	0.0704606
	0.0709061
	0.0713973
	0.0719032
	0.0723933
	0.0728425
	0.0732301
	0.0735384
	0.073756
	0.0738788
	0.0739071
	0.0738387
	0.0736683
	0.0733926
	0.0730137
	0.0725369
	0.0719686
	0.0713159
	0.0705883
	0.0697985
	0.0689617
	0.0680916
	0.0671976
	0.0662864
	0.0653705
	0.0644755
	0.0636333
	0.0628656
	0.0621763
	0.0615605
	0.061013
	0.0605256
	0.0600827
	0.0596647
	0.0592567
	0.0588525
	0.0584504
	0.058044
	0.0576212
	0.0571727
	0.0566993
	0.0562091
	0.0557132
	0.055225
	0.0547631
	0.0543471
	0.0539883
	0.0536835
	0.0534198
	0.0531825
	0.0529603
	0.0527454
	0.0525322
	0.0523181
	0.0521031
	0.0518883
	0.0516752
	0.0514669
	0.0512695
	0.051089
	0.0509287
	0.0507879
	0.0506633
	0.0505502
	0.0504418
	0.0503261
	0.0501863
	0.0500076
	0.0497881
	0.0495433
	0.0493001
	0.0490825
	0.0489041
	0.0487702
	0.0486848
	0.0486522
	0.0486748
	0.0487535
	0.0488915
	0.0490934
	0.0493591
	0.0496803
	0.0500441
	0.0504391
	0.0508572
	0.0512923
	0.0517395
	0.0521969
	0.052668
	0.0531573
	0.0536644
	0.0541807
	0.0546938
	0.0551898
	0.0556554
	0.0560785
	0.0564501
	0.0567625
	0.0570067
	0.0571729
	0.0572538
	0.057248
	0.0571597
	0.0569952
	0.0567601
	0.0564596
	0.0561
	0.0556877
	0.0552258
	0.0547137
	0.0541514
	0.0535446
	0.0529061
[truncated: 2,801 more rows]

## Sheet: Fig.3d
Response latency (s)		Control
	1	0.146032	0.17619	0.179545	0.115942	0.104167
	2	0.257576	0.148485	0.19596	0.184314	0.0987013
	3	0.34359	0.142786	0.143056	0.122857	0.116667
	4	0.186207	0.139506	0.219444	0.137879	0.129762
	5	0.169565	0.142857	0.177626	0.106944	0.104167
	6	0.207407	0.190741	0.139583	0.130769	0.125
	7	0.141441	0.143386	0.124044	0.105714	0.150901
	8	0.166667	0.130233	0.153107	0.126337	0.122353
	9	0.135556	0.137333	0.112865	0.104167	0.0959839
	10	0.146465	0.185833	0.144	0.113846	0.140613
	11	0.203704	0.212903	0.176852	0.153107	0.162573	0.14127
	12	0.174603	0.198667	0.169231	0.155385	0.157831	0.126523
	13	0.366667	0.317949	0.272917	0.236601	0.150813	0.113655
		MIM-opened
	1	0.175	0.213889	0.123913	0.165686	0.143704
	2	0.143678	0.177436	0.14652	0.137255	0.113475
	3	0.203788	0.20117	0.157214	0.12193	0.107456
	4	0.133333	0.164286	0.155556	0.134831	0.0985348
	5	0.263964	0.191667	0.145161	0.129391	0.112057
	6	0.123457	0.114359	0.161686	0.150958	0.161644
	7	0.15812	0.114768	0.100966	0.116667	0.113095
	8	0.214815	0.188889	0.22037	0.186957	0.117021
	9	0.131915	0.123077	0.125287	0.100803	0.1
	10	0.244444	0.138462	0.103571	0.118519	0.133333	0.11619
	11	0.188172	0.14	0.146847
	12	0.2	0.231373	0.134409	0.12	0.102564	0.10991
	13	0.261111	0.166667	0.126667	0.123188	0.114141	0.109524
	14	0.2	0.174074	0.110714	0.14	0.11875	0.115278
		MIM-thinned
	1	0.145614	0.15614	0.155128	0.125926	0.102667	0.102778
	2	0.163889	0.184848	0.106667	0.116	0.1	0.102899
	3	0.27037	0.144928	0.128571	0.104762	0.1	0.1
	4	0.137255	0.134722	0.15942	0.113889	0.164583	0.121053
	5	0.211667	0.161728	0.101587	0.102564	0.104545	0.1
	6	0.291667	0.160784	0.127273	0.118182	0.122549	0.119298
	7	0.153968	0.112121	0.104762	0.1	0.103333	0.1
	8	0.242857	0.152083	0.133333	0.166667	0.130556	0.123457

## Sheet: Fig.3e
Success rate
	MIM-opened
	0.167	0.519	0.745	0.775	0.824
	0.254	0.637	0.882	0.885	0.912
	0.431	0.569	0.657	0.745	0.844
	0.179	0.422	0.625	0.873	0.882
	0.362	0.471	0.608	0.912	0.922
	0.539	0.677	0.843	0.853	0.869
	0.382	0.774	0.706	0.823	0.833
	0.265	0.324	0.529	0.676	0.912
	0.49	0.765	0.853	0.814	0.814
	0.239583	0.83	0.74	0.8875	0.85	0.928571
	0.31	0.46875	0.65
	0.2375	0.4625	0.7625	0.85	0.9	0.917
	0.09	0.48	0.71	0.826	0.87	0.91
	0.07	0.29	0.739583	0.84	0.875	0.87
	Control
	0.285	0.317	0.472	0.617	0.8
	0.201	0.283	0.401	0.667	0.856
	0.256	0.627	0.842	0.817	0.842
	0.322	0.606	0.775	0.792	0.808
	0.516	0.774	0.784	0.833	0.843
	0.48	0.667	0.735	0.784	0.804
	0.363	0.618	0.598	0.686	0.725
	0.186	0.363	0.529	0.735	0.765
	0.294	0.5	0.559	0.706	0.814
	0.324	0.392	0.49	0.637	0.824
	0.09	0.31	0.36	0.59	0.59375	0.7875
	0.21	0.25	0.52	0.64	0.82	0.93
	0.043	0.18	0.37	0.56	0.85	0.88
	MIM-thinned
	0.46875	0.41666	0.66	0.69	0.92	0.95
	0.32	0.72	0.79	0.819	0.8875	0.9615
	0.09375	0.6	0.81	0.775	0.8333	0.9
	0.17	0.7	0.74	0.775	0.875	0.85
	0.2	0.7619	0.71875	0.83	0.8	0.8958
	0.04	0.28	0.6125	0.75	0.7	0.725
	0.3875	0.65	0.675	0.76	0.75	0.9
	0.07	0.29	0.552	0.675	0.8375	0.875

## Sheet: Fig.3f
Median	Session	control	MIM-opened	MIM-thinned		Fitted learning curve	x-axis	control	MIM-opened	MIM-thinned
	1	0.274615	0.286863	0.21875			1	0.262612	0.290851	0.248503
	2	0.452846	0.549232	0.55232			1.1	0.284814	0.321905	0.278764
	3	0.571923	0.717863	0.694781			1.2	0.306348	0.351599	0.307807
	4	0.697231	0.827654	0.75925			1.3	0.327233	0.379993	0.335681
	5	0.79575	0.869769	0.825412			1.4	0.34749	0.407144	0.362432
	6	0.865833	0.906393	0.882162			1.5	0.367136	0.433106	0.388106
							1.6	0.386191	0.45793	0.412746
							1.7	0.404673	0.481668	0.436394
							1.8	0.422598	0.504366	0.459089
							1.9	0.439983	0.52607	0.480871
							2	0.456845	0.546824	0.501775
							2.1	0.473199	0.566669	0.521838
							2.2	0.48906	0.585645	0.541093
							2.3	0.504444	0.60379	0.559572
							2.4	0.519365	0.62114	0.577307
							2.5	0.533837	0.637731	0.594329
							2.6	0.547873	0.653595	0.610664
							2.7	0.561486	0.668764	0.626342
							2.8	0.574689	0.683269	0.641389
							2.9	0.587495	0.697139	0.655829
							3	0.599915	0.710402	0.669689
							3.1	0.611962	0.723084	0.68299
							3.2	0.623645	0.73521	0.695755
							3.3	0.634977	0.746805	0.708007
							3.4	0.645967	0.757893	0.719765
							3.5	0.656627	0.768495	0.731049
							3.6	0.666966	0.778633	0.74188
							3.7	0.676993	0.788327	0.752274
							3.8	0.686719	0.797596	0.762249
							3.9	0.696151	0.806459	0.771823
							4	0.7053	0.814935	0.781011
							4.1	0.714173	0.823039	0.78983
							4.2	0.722779	0.830788	0.798293
							4.3	0.731126	0.838198	0.806415
							4.4	0.739222	0.845283	0.814211
							4.5	0.747074	0.852059	0.821692
							4.6	0.754689	0.858537	0.828872
							4.7	0.762075	0.864732	0.835763
							4.8	0.769239	0.870655	0.842377
							4.9	0.776187	0.876319	0.848724
							5	0.782926	0.881736	0.854816
							5.1	0.789462	0.886914	0.860662
							5.2	0.795801	0.891867	0.866273
							5.3	0.801949	0.896602	0.871658
							5.4	0.807913	0.90113	0.876826
							5.5	0.813696	0.905459	0.881786
							5.6	0.819306	0.909599	0.886546
							5.7	0.824746	0.913558	0.891115
							5.8	0.830023	0.917343	0.8955
							5.9	0.835141	0.920963	0.899708
							6	0.840105	0.924424	0.903746

[truncated: 8 more sheets: Fig.3g, sFig.1b, sFig.1c, sFig.1d, sFig.2, sFig.3c, sFig.4d, sFig.5]
